# Supplementary material for: Do David and Goliath Play the Same Game? Explanation of the Abundance of Rare and Frequent Invasive Alien Plants in Urban Woodlands in Warsaw, Poland
Source: PLoS One. 2016 Dec 16;11(12):e0168365. doi: 10.1371/journal.pone.0168365 (PMC5161360; doi:10.1371/journal.pone.0168365)
Supplement: S1 Table — Columns contain most common values for the forests within locations marked on Fig 2. (XLSX) [file pone.0168365.s001.xlsx]

## Sheet: Sheet1
	S1 Table. Characteristics of studied forests.
	Main functions: C = protection of city climate, P = protection of biodiversity, R = recreation facility, E = education; Landforms: WrP = Warszawska Plain, WlP = Wołomińska Plain, lt = lower terraces (situated 4–7 m above the mean river level), ut = upper terraces (situated 7–10 m above the mean river level, covered by sand dunes); Soils: P = podzolic soils, B = brown soils, G = gley soils, M = mu…
	ID	Forest	Screened area [ha]	Perimeter	Distance to the city center [km]	Function	Landforms	Soils	Potential natural vegetation	Tree species	Tree age	Percent of natural stands	Historic type	Degeneration level	Deformation form
	1	Bemowo	508	39.5	10.2	P, R	WrP	B, R, M	OHF, POF	P A	55	78	R	2	m, j
	2	Bielański	149	10.2	7.8	C, P, R, E	lt, ut, WrP	B	OHF	Q	140	76	A	2, 1	o
	3	Bródno	138.5	12.2	8.4	R	lt	B, M	OHF, POF	P	50	61	R	2	m
	4	Kabaty	915	27.8	12.7	P, R, E	WrP	R, G	OHF	P, Q	85	43	A	3	p, m
	5	Lindego	20.5	2.7	7.7	R	WrP	R	POF	P	67	59	S	2	p, n
	6	Matki Mojej	13.4	2.7	9.1	R	ut	P	PF	P	56	99	S	2	j
	7	Na Kole	47.6	6.7	4.9	R	WrP	L, P	POF, PF	R, P	58	49	S	3, 5	n
	8	Nowa Warszawa	182.7	15.3	12.2	P, R	ut	R, P	POF	P	57	100	S	2	p
	9	Olszynka Grochowska	65.9	8.1	7.9	R, E	lt	R	OHF	B, P	56	68	S	3	p, m
	10	Młociny	100.9	9.1	11.3	C, P, R	lt	G	OHF	P	84	54	R	3	p
	11	Sobieskiego	595.1	21.2	11.8	C, P, R	ut, WlP	R	POF, OHF	P, Q	70	92	A	2, 1	m
	12	Wydma Żerańska	11.8	5.6	8.8	C, P, R	ut, WlP	R	POF, OHF	P, Q	70	92	S	2, 1	m
