# Supplementary material for: Do David and Goliath Play the Same Game? Explanation of the Abundance of Rare and Frequent Invasive Alien Plants in Urban Woodlands in Warsaw, Poland
Source: PLoS One. 2016 Dec 16;11(12):e0168365. doi: 10.1371/journal.pone.0168365 (PMC5161360; doi:10.1371/journal.pone.0168365)
Supplement: S2 Table — (XLSX) [file pone.0168365.s002.xlsx]

## Sheet: Sheet1
S2 Table. Characteristics of studied taxa.
Region of origin: NAm = North America, As = Asia, Eas = Eastern Asia, WE = Western Europe, SE = Southern Europe; Abundance in Poland: 1 = rare, 2 = medium, 3 = widespread; Most common habitats: Rs = roadsides, Fa = fallows, Fo = Forests, Rp = ruderal places, P = parks, RS = reeds and sedges, M = meadows; Population dynamics: 1 = slow growth, 2 = intermediate fast growth, 3 = fast growth; Negative…
Taxa	Family	Region of origin	Distribution in Poland	Most common habitats	Population dynamics	Negative effects on:
Acer negundo L.	Sapindaceae	NAm	3	RS, Fa, Fo	3	B, L, E
Acer saccharinum L.	Sapindaceae	NAm	1	Rs, Rp	1	na
Amelanchier spicata (Lam.) K. Koch	Rosaceae	NAm	2	P, Rs, Fo	2	B, L
Cornus alba L. & C. sericea L.	Cornaceae	As, NAm	2	P, Fo	na	B
Fraxinus ornus L. & F. pennsylvanica Marshall	Oleaceae	SE, NAm	na, 2	P, Fo, Rs, Fa	na	B, L
Parthenocissus inserta (A. Kern.) Fritsch & P. quinquefolia (L.) Planch in A. DC. & C. DC.	Vitaceae	NAm	3	Rp, Fo	3	B,L
Prunus serotina (Ehrh.) Borkh.	Rosaceae	NAm	3	Fo	3	B, L, E
Quercus rubra L.	Fagaceae	NAm	3	Fo	3	B, L, E
Robinia pseudoacacia L.	Fabaceae	NAm	3	Rp, Fo	3	B, L, E
Syringa vulgaris L.	Oleaceae	SE	3	Rp	1	B
Echinocystis lobata (Michx.) Torr. &. Gray	Cucurbitaceae	NAm	3	Rp, RS	3	B, L
Helianthus tuberosus L.	Asteraceae	NAm	3	Rp, Fo, RS	3	B, L
Impatiens parviflora DC.	Balsaminaceae	EAs	3	Rp, Fo	3	B, L
Reynoutria sachalinensis (F. Schmidt) Nakai & R. japonica Houtt.	Polygonaceae	EAs	3	Rp, Rs	2, 3	B, L, E
Rudbeckia laciniata L.	Asteraceae	NAm	3	Rp, RS, M	3	B, L, E
Solidago canadensis L. & S.gigantea Aiton	Asteraceae	NAm	3	Rp, Fa, RS	3	B, L, E
