# Supplementary material for: Do David and Goliath Play the Same Game? Explanation of the Abundance of Rare and Frequent Invasive Alien Plants in Urban Woodlands in Warsaw, Poland
Source: PLoS One. 2016 Dec 16;11(12):e0168365. doi: 10.1371/journal.pone.0168365 (PMC5161360; doi:10.1371/journal.pone.0168365)
Supplement: S3 Table — (XLSX) [file pone.0168365.s003.xlsx]

## Sheet: Sheet1
S3 Table. Characteristics of variables used in analysis. Numbers and descriptive statistics are calculated for the dataset after removal of non-significant variables; N=1040.
Abbreviation	Description	Variable type	Variable characteristics	Generalisation level	Source of data
Omitted in analysis, ID variables
SAMPL_POINT_ID	SP ID	ID	e.g. bem1279l	SP	Field Data
E_WGS84	E coordinate, EPSG:2178	Numeric (meters)	Min.: 7490000, 1st Quartile: 7496000, Median: 7504000, Mean: 7503000, 3rd Quartile: 7508000, Max.: 7514000	SP	Own ID
N_WGS84	N coordinate, EPSG:2178	Numeric (meters)	Min.: 5774000, 1st Quartile: 5788000, Median: 5790000, Mean: 5789000, 3rd Quartile: 5796000, Max.: 5803000	SP	Own ID
ADDR	Official subcompartment ID	Categorical	e.g. 01-02-4-07-15-f2-00	Forest subcompartment	Forest Management Plan
Facilitation/Response
ABUND_A_NEG_BC	The abundance of the Acer negundo in the shrub and herb layer (B and C)	Rank, scale based on the species cover. The scale has 4 stages: “0” was the absence of the species, “1” - “single individuals or species covers <10%”, “2” – “species common, covers 10–50%”, „3” – “species abundant (covers >50%)”.	Min.: 0, 1st Quartile: 0, Median: 0, Mean: 0.1394, 3rd Quartile: 0, Max.: 3	SP	Field Data
ABUND_A_SAC_BC	The abundance of the Acer saccharinum in the shrub and herb layer (B and C)	As above	Min.: 0, 1st Quartile: 0, Median: 0, Mean: 0.001923, 3rd Quartile: 0, Max.: 1	SP	Field Data
ABUND_AMELA_ALL	The abundance of the Amelanchier spicata in the shrub and herb layer (B and C)	As above	Min.: 0, 1st Quartile: 0, Median: 0, Mean: 0.007692, 3rd Quartile: 0, Max.: 1	SP	Field Data
ABUND_C_ALB_ALL	The abundance of the Caornus alba and Cornus sericea in the shrub and herb layer (B and C)	As above	Min.: 0, 1st Quartile: 0, Median: 0, Mean: 0.01154, 3rd Quartile: 0, Max.: 2	SP	Field Data
ABUND_E_LOB_ALL	The abundance of the Echinocystis lobata in the shrub and herb layer (B and C)	As above	Min.: 0, 1st Quartile: 0, Median: 0, Mean: 0.009615, 3rd Quartile: 0, Max.: 3	SP	Field Data
ABUND_F_PEN_BC	The abundance of the Fraxinus pennsylvanica and F. ornus in the shrub and herb layer (B and C)	As above	Min.: 0, 1st Quartile: 0, Median: 0, Mean: 0.01058, 3rd Quartile: 0, Max.: 1	SP	Field Data
ABUND_H_TUB_C	The abundance of the Helianthus tuberosus in the herb layer (C)	As above	Min.: 0, 1st Quartile: 0, Median: 0, Mean: 0.02019, 3rd Quartile: 0, Max.: 3	SP	Field Data
ABUND_I_PARV_C	The abundance of the Impatiens parviflora in the herb layer (C)	As above	Min.: 0, 1st Quartile: 0, Median: 0, Mean: 0.2529, 3rd Quartile: 0, Max.: 3	SP	Field Data
ABUND_P_SER_BC	The abundance of the Prunus serotina in the shrub and herb layer (B and C)	As above	Min.: 0, 1st Quartile: 0, Median: 0, Mean: 0.1923, 3rd Quartile: 0, Max.: 3	SP	Field Data
ABUND_PART_SP_ALL	The abundance of the Parthenocissus spp. in the shrub and herb layer (B and C)	As above	Min.: 0, 1st Quartile: 0, Median: 0, Mean: 0.04038, 3rd Quartile: 0, Max.: 3	SP	Field Data
ABUND_R_PSE_BC	The abundance of the Robinia pseudoacacia in the shrub and herb layer (B and C)	As above	Min.: 0, 1st Quartile: 0, Median: 0, Mean: 0.1365, 3rd Quartile: 0, Max.: 3	SP	Field Data
ABUND_REY_SP_C	The abundance of the Reynoutria sachalinensis and R. japonica in the herb layer (C)	As above	Min.: 0, 1st Quartile: 0, Median: 0, Mean: 0.006731, 3rd Quartile: 0, Max.: 2	SP	Field Data
ABUND_S_VUL_ALL	The abundance of the Syringa vulgaris in the shrub and herb layer (B and C)	As above	Min.: 0, 1st Quartile: 0, Median: 0, Mean: 0.01731, 3rd Quartile: 0, Max.: 2	SP	Field Data
ABUND_SOL_SP_C	The abundance of the Solidago canadensis and S.gigantea in the herb layer	As above	Min.: 0, 1st Quartile: 0, Median: 0, Mean: 0.1519, 3rd Quartile: 0, Max.: 3	SP	Field Data
Facilitation/Seed source
ABUND_A_NEG_A1	The abundance of the Acer negundo in the upper canopy layer (A1)	Rank, scale based on the species cover. The scale has 4 stages: “0” was the absence of the species, “1” - “single individuals or species covers <10%”, “2” – “species common, covers 10–50%”, „3” – “species abundant (covers >50%)”.	Min.: 0, 1st Quartile: 0, Median: 0, Mean: 0.04808, 3rd Quartile: 0, Max.: 3	SP	Field Data
ABUND_A_NEG_A2	The abundance of the Acer negundo in the lower canopy layer (A2)	As above	Min.: 0, 1st Quartile: 0, Median: 0, Mean: 0.09423, 3rd Quartile: 0, Max.: 3	SP	Field Data
ABUND_A_SAC_A1	The abundance of the Acer accharinum in the upper canopy layer (A1)	As above	Min.: 0, 1st Quartile: 0, Median: 0, Mean: 0.003846, 3rd Quartile: 0, Max.: 1	SP	Field Data
ABUND_A_SAC_A2	The abundance of the Acer saccharinum in the lower canopy layer (A2)	As above	Min.: 0, 1st Quartile: 0, Median: 0, Mean: 0.0009615, 3rd Quartile: 0, Max.: 1	SP	Field Data
ABUND_F_PEN_A1	The abundance of the Fraxinus pennsylvanica and F. ornus in the upper canopy layer (A1)	As above	Min.: 0, 1st Quartile: 0, Median: 0, Mean: 0.003846, 3rd Quartile: 0, Max.: 1	SP	Field Data
ABUND_F_PEN_A2	The abundance of the Fraxinus pennsylvanica and F. ornus in the lower canopy layer (A2)	As above	Min.: 0, 1st Quartile: 0, Median: 0, Mean: 0.001923, 3rd Quartile: 0, Max.: 1	SP	Field Data
ABUND_R_PSE_A1	The abundance of the Robinia pseudoacacia in the upper canopy layer (A1)	As above	Min.: 0, 1st Quartile: 0, Median: 0, Mean: 0.09038, 3rd Quartile: 0, Max.: 3	SP	Field Data
ABUND_R_PSE_A2	The abundance of the Robinia pseudoacacia in the lower canopy layer (A2)	As above	Min.: 0, 1st Quartile: 0, Median: 0, Mean: 0.04423, 3rd Quartile: 0, Max.: 3	SP	Field Data
ABUND_P_SER_A2	The abundance of the Prunus serotina in the lower canopy layer (A2)	As above	Min.: 0, 1st Quartile: 0, Median: 0, Mean: 0.06154, 3rd Quartile: 0, Max.: 2	SP	Field Data
ABUND_Q_RUB_A1	The abundance of the Quercus rubra in the upper canopy layer (A1)	As above	Min.: 0, 1st Quartile: 0, Median: 0, Mean: 0.01731, 3rd Quartile: 0, Max.: 2	SP	Field Data
ABUND_Q_RUB_A2	The abundance of the Quercus rubra in the lower canopy layer (A2)	As above	Min.: 0, 1st Quartile: 0, Median: 0, Mean: 0.1163, 3rd Quartile: 0, Max.: 3	SP	Field Data
Seed source
D2_SRC_ANEG	Distance to the nearest forest subcompartment with the plantation of the species [m]	Numeric (meters)	Min.: 17, 1st Quartile: 437, Median: 1026, Mean: 2313, 3rd Quartile: 4662, Max.: 7800	SP	Forest Management Plan
D2_SRC_QRUB	Distance to the nearest forest subcompartment with the plantation of the species [m]	Numeric (meters)	Min.: 11, 1st Quartile: 152.8, Median: 384, Mean: 563.9, 3rd Quartile: 849.0, Max.: 2194	SP	Forest Management Plan
D2_SRC_RPSE	Distance to the nearest forest subcompartment with the plantation of the species [m]	Numeric (meters)	Min.: 3, 1st Quartile: 204, Median: 424, Mean: 801.6, 3rd Quartile: 1026.0, Max.: 4965	SP	Forest Management Plan
Soil
HABITAT_TYPE	The type of habitat in Forest Service classification	Categorical	BMSW – conifer-dominated mixed fresh forest (198), BMW - conifer-dominated mixed wet forest (12), BS – coniferous dry forest - (3), BSW - coniferous fresh forest (105), Ll – riparian forest (3), LMSW – deciduous-dominated mixed fresh forest (296), LMW – deciduous-dominated mixed wet forest (22), LSW - deciduous fresh forest (344), LW - deciduous fresh forest(37), OL – swamp forest – (13), OLJ – s…	Forest subcompartment	Forest Management Plan
SOIL_CVR_TYPE	The soil cover type	Categorical	MSZ – mosses (61), MSZC - mosses and blueberries (4), NAGA - bare soil (11), SCIO - litter (57), SZAD – loose turf (1), SZCH – dense herb layer (13), ZAD – dense turf (306), ZIEL – loose herb layer (587)	Forest subcompartment	Forest Management Plan
SOIL_CVR_SHADE_TOL	The soil cover shade tolerance	Rank scale: 1 – low, 2 – medium, 3 – high.	Min.: 1, 1st Quartile: 2, Median: 2, Mean: 2.6, 3rd Quartile: 4.0, Max.: 4	Forest subcompartment	Forest Management Plan, modified
SOIL_FERTILITY	The index of trophy of the soil	Rank scale: 1 – low, 2 – medium, 3 – high.	Min.: 1, 1st Quartile: 2, Median: 3, Mean: 2.988, 3rd Quartile: 4.0, Max.: 5	Forest subcompartment	Forest Management Plan
SOIL_WETNESS	The index of wetness of the soil	Rank scale: 1 – low, 2 – medium, 3 – high.	Min.: 1, 1st Quartile: 2, Median: 2, Mean: 2.107, 3rd Quartile: 2.0, Max.: 4	Forest subcompartment	Forest Management Plan, modified
Tree stand
CONSERV_STAT	Forest subcompartment conservation status	Categorical	OCHR – protective urban woodland (636), REZ_CZ – partial nature protection (403), REZ_s – strict nature protection (1)	Forest subcompartment	Forest Management Plan
REAL_VEG	The present vegetation unit, based on the national classifiation [141]	Categorical	Alnus – alder stand (7), Betula – birch stand (3), F-A - ash-alder riparian forest (26), F-Um – ash-elm-riparian forest (13), Larix – larch stand (5), P-P- pine fresh forest (66), Pa-Q - thermophilous oak forest (6), Pin-Samb – pine stand(1), Populus – poplar stand (1), Q_rubra – red oak stand (11), Qr-P - pine-oak fresh forest (287), Qr-Pm - pine-oak wet forest(27), Quercus – oak stand(1), Rn-A …	Forest subcompartment	Field Data
STAND_NATURALNESS	The naturalness of the stand	Categorical	N – nonnatural (344), P – seminatural (128), Z – natural (568)	Forest subcompartment	Field Research
VEG_DEGEN_FORM	Vegetation degeneration level, as specified by [126]	Categorical	b – no clear degeneration pattern (116), c – grass domination (5), f – fleshy fruits species domination (1), i – other (121), j – juvenile form domination (55), m – monodomination (429), n – alien species domination (60), p – planted pine domination (253)	Forest subcompartment	Field Data
D2_F_PATCH_BORD	Distance to the forest patch border	Distance in meters, measured from the SP to any of the border the forest (including holes)	Min.: 1.74, 1st Quartile: 14.03, Median: 83.8, Mean: 156.2, 3rd Quartile: 234.6, Max.: 867.8	SP	GIS measurement
DOMINANT	Tree species with the highest abundance in the canopy	Categorical	Ak – Robinia pseudoacacia (31), k – Fagus silvatica (1), Brz – Betula pendula (86), Db – Quercus sp. (5), Dbb - Quercus petraea (22), Dbc - Quercus rubra (11), Dbs - Quercus robur (262), Gb – Carpinus betulus (10), Js – Fraxinus excelsior (5), Jsp – Fraxinus pennsylvanica (2), Klzw – Acer platanoides (1), Lp – Tilia cordata (7) , Md – Larix europaea (5), Ol – Alnus glutinosa (50), Os – Populus tr…	Forest subcompartment	Field Research
CANOPY_SHADE_IND	The canopy shade index, a sum of the shading coefficients [58] weighted by the species share in the stand.	Numerical	Min.: 0, 1st Quartile: 1.305, Median: 1.564, Mean: 1.835, 3rd Quartile: 1.941, Max.: 6.701	Forest subcompartment	Forest Management Plan
STAND_INDEX	index of stand growth quality for the compartment	Numerical	Min.: 1, 1st Quartile: 3, Median: 3.9, Mean: 3.597, 3rd Quartile: 4.0, Max.: 5	Forest subcompartment	Forest Management Plan
STAND_AGE	Year of origin of the present stand	Numerical (years)	Min.: 1602, 1st Quartile: 1928, Median: 1946, Mean: 1930, 3rd Quartile: 1956, Max.: 1999	Forest subcompartment	Forest Management Plan, modified
CANOPY_DENSITY	The relative density of the canopy layer	Percent	Min.: 0, 1st Quartile: 2, Median: 2, Mean: 2.151, 3rd Quartile: 2, Max.: 5	Forest	Field Research
VEG_DEFORM	Vegetation deformation level	Rank scale: 1 – low, 2 – medium, 3 – high., 4 - plantations of native species, 5 – plantations of IAP	Min.: 1, 1st Quartile: 2, Median: 2, Mean: 2.4, 3rd Quartile: 3, Max.: 5	Forest subcompartment	Field Data
Forest
FOREST NAME	Forest name	Categorical	Bemowo (170), Bielany (63), Bródno (75), Henryków (0), Kabacki (293), Lindego (16), Matki Mojej (31), Młociny (71), Na Kole (27), Nowa Warszawa (16), Olszynka Grochowska (53), Sobieskiego (223), Wydma Żerańska (2)	Forest	Field Data
HISTORIC_TYPE	The historic type of the forest:	Categorical	Ancient (579), Regenerating (316), Secondary Forest (145)	Forest	Own estimation
FOR_SHAPE_IND	“The shape complexity, sum of each patches perimeter divided by the square root of patch area.”	Numeric	Min.: 1.533, 1st Quartile: 1.778, Median: 1.893, Mean: 2.315, 3rd Quartile: 2.490, Max.: 4.353	Forest	GIS Landscape statistics
D2_CITY_CENT_FOR	Distance from the forest centroid to the administrational city center in XXthe century (see Figure 2). Precision 0.1km.	Numeric (kilometers)	Min.: 4900, 1st Quartile: 9100, Median: 11800, Mean: 10750, 3rd Quartile: 12700, Max.: 12700	Forest	GIS measurement
FOR_PERIM	Perimeter of the forest, including any internal holes in the patch, measured in GIS on vector SHP maps from Forest Service.	Numeric (meters)	Min.: 2675, 1st Quartile: 10230, Median: 21180, Mean: 21910, 3rd Quartile: 27840, Max.: 39490	Forest	GIS Landscape statistics
FOR_AREA	Total forest area, measured in GIS on vector SHP maps from Forest Service.	Numeric (sq. meters)	Min.: 133800, 1st Quartile: 1378000, Median: 5066000, Mean: 4962000, 3rd Quartile: 9166000, Max.: 9166000	Forest	GIS Landscape statistics
FOR_CORE_AR_IND	“Core area as a percentage of patch area”	Numeric	Min.: 0, 1st Quartile: 0.6065, Median: 0.6589, Mean: 0.711, 3rd Quartile: 0.8782, Max.: 0.8782	Forest	GIS Landscape statistics
URBAN_INFR_RNG	The relative abundance of urban infrastructure in the forest (roads, paths, parkings, banks, underground and above ground piepes and cables etc.).	Rank scale: 1 – low intensity, 2 – medium density, 3 – high density.	Min.: 1, 1st Quartile: 2, Median: 2, Mean: 2.288, 3rd Quartile: 3, Max.: 3	Forest	Own estimation
HERB_FLOR_NATURALNESS	The naturalness of the herb layer	Rank scale: 1 – mostly unnatural, 2 – mixed type, 3 – mostly natural.	Min.: 1, 1st Quartile: 2, Median: 3, Mean: 2.509, 3rd Quartile: 3, Max.: 3	Forest	Field Data
Land use
D2_AGRIC_WETL	Distance to the nearest patch of Agricultural + Semi-natural areas + Wetlands	Numeric (meters)	Min.: 7.93, 1st Quartile: 272.1, Median: 523.7, Mean: 787.6, 3rd Quartile: 1067.00, Max.: 4009	SP	GIS measurement
D2_AIRPORT	Distance to the nearest patch of Airports	As above	Min.: 3.35, 1st Quartile: 3387, Median: 5620, Mean: 7371, 3rd Quartile: 12690.00 , Max.: 16980	SP	GIS measurement
D2_CONSTR	Distance to the nearest patch of Construction sites	As above	Min.: 7.5, 1st Quartile: 740.2, Median: 1091, Mean: 1111, 3rd Quartile: 1441.0, Max.: 3959	SP	GIS measurement
D2_CONT_URB	Distance to the nearest patch of Continuous Urban Fabric (SL > 80%)	As above	Min.: 7.48, 1st Quartile: 196, Median: 464.2, Mean: 505.7, 3rd Quartile: 786.50, Max.: 3431	SP	GIS measurement
D2_DENSE_URB	Distance to the nearest patch of Discontinuous Dense Urban Fabric (SL : 50% - 80%)	As above	Min.: 7.38, 1st Quartile: 239.6, Median: 485.8, Mean: 535, 3rd Quartile: 817.1, Max.: 1419	SP	GIS measurement
D2_EXCAV_DUMP	Distance to the nearest patch of Mineral extraction and dump sites	As above	Min.: 17.54, 1st Quartile: 1471, Median: 4692, Mean: 4237, 3rd Quartile: 6676, Max.: 8889	SP	GIS measurement
D2_INDUST_COM	Distance to the nearest patch of Industrial, commercial, public, military and private units	As above	Min.: 6.99, 1st Quartile: 268.8, Median: 422.8, Mean: 497.4, 3rd Quartile: 676.70, Max.: 4265	SP	GIS measurement
D2_LODENSE_URB	Distance to the nearest patch of Discontinuous Low Density Urban Fabric (SL : 10% - 30%)	As above	Min.: 12.29, 1st Quartile: 3794, Median: 4707, Mean: 4839, 3rd Quartile: 5881, Max.: 8519	SP	GIS measurement
D2_MD_DENSE_URB	Distance to the nearest patch of Discontinuous Medium Density Urban Fabric (SL : 30% - 50%)	As above	Min.: 50.35, 1st Quartile: 892.9, Median: 1515, Mean: 1499, 3rd Quartile: 1908, Max.: 8471	SP	GIS measurement
D2_RAILWAY	Distance to the nearest patch of Railways and associated land	As above	Min.: 4.92, 1st Quartile: 14.5, Median: 86.25, Mean: 191.6, 3rd Quartile: 241.9, Max.: 5872	SP	GIS measurement
D2_RIVER_PORT	Distance to the nearest patch of River Ports	As above	Min.: 1174, 1st Quartile: 5548, Median: 8815, Mean: 9032, 3rd Quartile: 13060, Max.: 16360	SP	GIS measurement
D2_ROAD_OTHER	Distance to the nearest patch of Other roads and associated land	As above	Min.: 18.64, 1st Quartile: 1015, Median: 1547, Mean: 1597, 3rd Quartile: 2098.00, Max.: 5018	SP	GIS measurement
D2_SPORT_FAC	Distance to the nearest patch of Sports and leisure facilities	As above	Min.: 7.54, 1st Quartile: 1018, Median: 1416, Mean: 1545, 3rd Quartile: 1933, Max.: 4589	SP	GIS measurement
D2_TRANS_ROAD	Distance to the nearest patch of Fast transit roads and associated land	As above	Min.: 12.17, 1st Quartile: 889.5, Median: 3691, Mean: 3610, 3rd Quartile: 5397, Max.: 23440	SP	GIS measurement
D2_UNUSED_LND	Distance to the nearest patch of Land without current use	As above	Min.: 95.46, 1st Quartile: 1491, Median: 4692, Mean: 4249, 3rd Quartile: 6676, Max.: 8889	SP	GIS measurement
D2_VLODENSE_URB	Distance to the nearest patch of Discontinuous Very Low Density Urban Fabric (SL : < 10%)	As above	Min.: 1713, 1st Quartile: 11310, Median: 15350, Mean: 15840, 3rd Quartile: 20470, Max.: 26750	SP	GIS measurement
D2_WATER_BOD	Distance to the nearest patch of Water bodies	As above	Min.: 80.77, 1st Quartile: 1476, Median: 2490, Mean: 2530, 3rd Quartile: 3709, Max.: 5019	SP	GIS measureme
