# Supplementary material for: Do David and Goliath Play the Same Game? Explanation of the Abundance of Rare and Frequent Invasive Alien Plants in Urban Woodlands in Warsaw, Poland
Source: PLoS One. 2016 Dec 16;11(12):e0168365. doi: 10.1371/journal.pone.0168365 (PMC5161360; doi:10.1371/journal.pone.0168365)
Supplement: S4 Table — (XLSX) [file pone.0168365.s004.xlsx]

## Sheet: Sheet1
S4 Table. The average of IncNodePurity RF importance and the number of Boruta 'Confirmed' decisions for frequent and rare species.
ΣINP = Sum of IncNodePurity RF importance scores in a species group, NC = Number of Boruta package 'Confirmed' variables in a species group, ΣΣINP = Total Sum of IncNodePurity RF importance scores for all species. ΣNC = Total number of Boruta package 'Confirmed' variables for all species.
Variable	Variable group	Frequent		Rare		All		Category
		NC	ΣINP	NC	ΣINP	NC	ΣINP
D2_SPORT_FAC	LandUse	5	42.98	7	6.17	12	49.15	universal
D2_AIRPORT	LandUse	6	38.94	6	6.07	12	45.01
FOREST NAME	Forest	6	75.96	5	3.30	11	79.26
D2_RIVER_PORT	LandUse	5	54.26	6	4.96	11	59.22
D2_ROAD_OTHER	LandUse	6	38.29	5	10.16	11	48.45
D2_LODENSE_URB	LandUse	6	34.29	5	8.65	11	42.94
D2_WATER_BOD	LandUse	6	39.59	4	5.98	10	45.57
D2_SRC_ANEG	Seed Source	4	36.28	5	5.75	9	42.03
D2_VLODENSE_URB	LandUse	6	30.70	3	5.01	9	35.71
D2_EXCAV_DUMP	LandUse	4	26.76	5	4.94	9	31.71
D2_AGRIC_WETL	LandUse	6	55.33	2	7.65	8	62.98
D2_MD_DENSE_URB	LandUse	6	51.17	2	7.37	8	58.54
REAL_VEG	Tree stand	6	49.84	2	7.17	8	57.01
D2_TRANS_ROAD	LandUse	5	34.82	3	4.01	8	38.83
D2_UNUSED_LND	LandUse	4	24.31	4	5.06	8	29.37
D2_SRC_RPSE	Seed Source	6	57.15	1	6.15	7	63.29
D2_CONSTR	LandUse	5	45.65	2	4.90	7	50.55
D2_RAILWAY	LandUse	5	42.70	2	5.14	7	47.84
D2_CONT_URB	LandUse	4	37.43	3	7.96	7	45.39
D2_PATCH_BORD	Tree stand	5	41.41	1	4.75	6	46.16
D2_DENSE_URB	LandUse	3	43.19	2	12.26	5	55.45
D2_SRC_QRUB	Seed Source	3	38.02	1	4.46	4	42.48
D2_INDUST_COM	LandUse	4	40.61	0	7.86	4	48.47	facultative
D2_CITY_CENT_FOR	Forest	3	38.25	0	0.52	3	38.77
DOMINANT	Tree stand	3	29.95	0	4.44	3	34.39
VEG_DEGEN_FORM	Tree stand	2	21.56	1	2.93	3	24.49
HABITAT_TYPE	Soil	2	18.20	1	3.74	3	21.95
STAND_AGE	Tree stand	1	19.69	1	4.53	2	24.21
STAND_INDEX	Tree stand	2	19.03	0	2.67	2	21.70
FOR_AREA	Forest	1	6.13	1	0.47	2	6.60
URBAN_INFR_RNG	Forest	2	2.20	0	0.57	2	2.76
CANOPY_SHADE_IND	Tree stand	1	25.18	0	3.92	1	29.10
ABUND_P_SER_A2	Facilitation	1	21.78	0	0.69	1	22.46
HERB_FLOR_NATURALN	Forest	1	16.10	0	0.45	1	16.55
ABUND_A_NEG_A2	Facilitation	1	15.53	0	0.91	1	16.44
SOIL_CVR_TYPE	Soil	1	10.71	0	2.98	1	13.70
ABUND_Q_RUB_A2	Facilitation	1	11.61	0	0.24	1	11.84
FOR_PERIMETER	Forest	1	7.51	0	0.39	1	7.89
FOR_CORE_AR_IND	Forest	1	6.14	0	0.46	1	6.60
FOR_SHAPE_IND	Forest	1	3.10	0	0.70	1	3.80
ABUND_HERB	Facilitation	0	2.95	1	0.61	1	3.56
CONSERV_STAT	Tree stand	1	2.65	0	0.23	1	2.88
CANOPY_DENSITY	Tree stand	0	5.57	0	2.14	0	7.72	marginal
ABUND_SOL_SP_C	Facilitation	0	4.53	0	1.44	0	5.97
ABUND_R_PSE_BC	Facilitation	0	5.20	0	0.69	0	5.89
VEG_DEFORM	Tree stand	0	4.98	0	0.79	0	5.78
ABUND_A_NEG_BC	Facilitation	0	4.28	0	0.81	0	5.09
STAND_NATURALNESS	Tree stand	0	4.33	0	0.71	0	5.04
SOIL_FERTILITY	Soil	0	4.21	0	0.49	0	4.70
ABUND_I_PARV_C	Facilitation	0	4.15	0	0.20	0	4.35
SOIL_CVR_SHADE_TOL	Soil	0	3.49	0	0.55	0	4.04
ABUND_WOODY	Facilitation	0	3.33	0	0.59	0	3.91
ABUND_P_SER_BC	Facilitation	0	3.39	0	0.11	0	3.50
ABUND_Q_RUB_BC	Facilitation	0	2.86	0	0.16	0	3.02
SOIL_WETNESS	Soil	0	1.10	0	1.42	0	2.51
HISTORIC_TYPE	Forest	0	1.62	0	0.41	0	2.02
Total	x	142	1310.95	81	187.67	223	1498.63	x
