# Supplementary material for: Do David and Goliath Play the Same Game? Explanation of the Abundance of Rare and Frequent Invasive Alien Plants in Urban Woodlands in Warsaw, Poland
Source: PLoS One. 2016 Dec 16;11(12):e0168365. doi: 10.1371/journal.pone.0168365 (PMC5161360; doi:10.1371/journal.pone.0168365)
Supplement: S5 Table — (XLSX) [file pone.0168365.s005.xlsx]

## Sheet: Sheet1
S5 Table. The average of IncNodePurity RF importance and the number of Boruta 'Confirmed' decisions for frequent species.
Abbreviations: ΣINP – Sum of IncNodePurity RF importance scores in a species group, NC – Number of Boruta package 'Confirmed' variables in a species group, ΣΣINP – Total Sum of IncNodePurity RF importance scores for all species. ΣNC – Total number of Boruta package 'Confirmed' variables for all species.
Variable	Variable group	Acer negundo		Impatiens parviflora		Prunus serotina		Quercus rubra		Robinia pseudoacacia		Solidago spp.
		ΣINP	NC	ΣINP	NC	ΣINP	NC	ΣINP	NC	ΣINP	NC	ΣINP	NC
ABUND_A_NEG_A2	Facilitation	12.27	1	0.36	0	0.56	0	0.31	0	0.57	0	1.46	0
ABUND_A_NEG_BC	Facilitation			0.63	0	0.45	0	0.62	0	1.93	0	0.65	0
ABUND_HERB	Facilitation	0.65	0			0.61	0	0.39	0	1.29	0
ABUND_I_PARV_C	Facilitation	0.71	0			0.72	0	0.57	0	0.8	0	1.36	0
ABUND_P_SER_A2	Facilitation	0.41	0	0.29	0	19.91	1	0.39	0	0.19	0	0.6	0
ABUND_P_SER_BC	Facilitation	0.73	0	0.65	0			0.77	0	0.5	0	0.74	0
ABUND_Q_RUB_A2	Facilitation	0.83	0	0.38	0	1.54	0	7.58	1	0.96	0	0.32	0
ABUND_Q_RUB_BC	Facilitation	0.54	0	0.58	0	0.78	0			0.67	0	0.3	0
ABUND_R_PSE_BC	Facilitation	1.8	0	0.85	0	0.38	0	0.51	0			1.66	0
ABUND_SOL_SP_C	Facilitation	0.67	0	1.33	0	0.67	0	0.44	0	1.41	0
ABUND_WOODY	Facilitation			1.44	0							1.89	0
CANOPY_DENSITY	Tree stand	1.16	0	1.13	0	0.53	0	0.81	0	0.86	0	1.08	0
CANOPY_SHADE_IND	Tree stand	2.79	0	8.68	1	4.06	0	3.15	0	2.08	0	4.42	0
CONSERV_STAT	Tree stand	0.12	0	0.97	0	1.3	1	0.04	0	0.06	0	0.16	0
D2_AGRIC_WETL	LandUse	4.25	1	9.97	1	8.31	1	7.22	1	9.45	1	16.13	1
D2_AIRPORT	LandUse	3.2	1	6.65	1	5.14	1	7.59	1	5.31	1	11.06	1
D2_CITY_CENT_FOR	Forest	4.14	1	20.95	1	0.33	0	10.74	1	1.7	0	0.38	0
D2_CONSTR	LandUse	7.89	1	9.4	1	7.95	1	4.88	1	4.51	0	11.01	1
D2_CONT_URB	LandUse	5.63	1	7.11	1	6.68	0	4.83	0	5.87	1	7.32	1
D2_DENSE_URB	LandUse	4	0	7.89	1	6.13	0	4.91	0	8.85	1	11.41	1
D2_EXCAV_DUMP	LandUse	2.82	0	8.06	1	4.27	1	2.55	1	3.93	0	5.14	1
D2_F_PATCH_BORD	Tree stand	5.05	1	8.87	1	8.21	1	7.5	1	5.25	1	6.53	0
D2_INDUST_COM	LandUse	7.37	1	7.91	1	7.42	0	4.69	1	5.78	0	7.45	1
D2_LODENSE_URB	LandUse	3.83	1	8.18	1	4.91	1	4.35	1	6.58	1	6.45	1
D2_MD_DENSE_URB	LandUse	7.28	1	12.53	1	6.62	1	4.91	1	6.45	1	13.39	1
D2_RAILWAY	LandUse	5.61	1	9.46	1	8.07	1	9.06	1	4.95	1	5.55	0
D2_RIVER_PORT	LandUse	3.9	1	27.32	1	6.98	1	3.8	1	4.75	0	7.51	1
D2_ROAD_OTHER	LandUse	5.18	1	10.16	1	6.33	1	3.84	1	5.17	1	7.62	1
D2_SPORT_FAC	LandUse	4.07	0	12.84	1	6.57	1	6.31	1	5.82	1	7.37	1
D2_SRC_ANEG	Seed Source	5.32	1	9.14	1	6.56	0	3.46	1	6.03	1	5.77	0
D2_SRC_QRUB	Seed Source	3.85	0	5.81	0	7.44	0	8.42	1	6.2	1	6.29	1
D2_SRC_RPSE	Seed Source	5.38	1	10.46	1	8.73	1	10.28	1	14.96	1	7.34	1
D2_TRANS_ROAD	LandUse	3.77	0	7	1	7.62	1	3.2	1	5.21	1	8.01	1
D2_UNUSED_LND	LandUse	3.02	0	6.2	1	4.11	1	2.49	1	3.64	0	4.85	1
D2_VLODENSE_URB	LandUse	3.2	1	7.13	1	4.8	1	4.31	1	5.89	1	5.37	1
D2_WATER_BOD	LandUse	5.26	1	7.84	1	6.57	1	4.18	1	9.34	1	6.4	1
DOMINANT	Tree stand	5.16	1	14.04	1	2.76	0	1.85	0	2.53	1	3.61	0
FOR_AREA	Forest	0.34	0	0.26	0	0.17	0	0.66	0	4.24	1	0.45	0
FOR_CORE_AR_IND	Forest	0.43	0	0.41	0	0.21	0	0.67	0	3.87	1	0.55	0
FOR_PERIMETER	Forest	0.64	0	0.67	0	0.32	0	1.46	0	3.72	1	0.7	0
FOR_SHAPE_IND	Forest	0.35	0	0.28	0	0.33	0	0.22	0	1.03	0	0.9	1
FOREST NAME	Forest	7.21	1	25.84	1	5.98	1	14.74	1	17.94	1	4.24	1
HABITAT_TYPE	Soil	2.46	0	3.7	1	5.02	1	1.43	0	1.21	0	4.38	0
HERB_FLOR_NATURALNESS	Forest	0.18	0	0.2	0	0.09	0	1.05	0	14.34	1	0.24	0
HISTORIC_TYPE	Forest	0.15	0	0.21	0	0.15	0	0.51	0	0.38	0	0.21	0
REAL_VEG	Tree stand	10.46	1	9.15	1	16.45	1	2.6	1	3.4	1	7.78	1
SOIL_CVR_SHADE_TOL	Soil	0.2	0	0.59	0	0.65	0	0.59	0	0.51	0	0.96	0
SOIL_CVR_TYPE	Soil	0.86	0	1.01	0	1.37	0	0.93	0	4.7	1	1.84	0
SOIL_FERTILITY	Soil	0.34	0	0.8	0	1.63	0	0.49	0	0.43	0	0.52	0
SOIL_WETNESS	Soil	0.19	0	0.57	0	0.05	0	0.03	0	0.03	0	0.21	0
STAND_AGE	Tree stand	2.01	0	6.33	1	3.25	0	2.55	0	2.69	0	2.86	0
STAND_INDEX	Tree stand	1.92	0	4.56	1	2.87	0	2.97	1	3.65	0	3.05	0
STAND_NATURALNESS	Tree stand	0.81	0	1.02	0	0.79	0	0.59	0	0.45	0	0.68	0
URBAN_INFR_RNG	Forest	0.18	0	0.52	1	0.22	0	0.9	1	0.16	0	0.22	0
VEG_DEFORM	Tree stand	1.19	0	0.86	0	0.63	0	0.31	0	0.86	0	1.12	0
VEG_DEGEN_FORM	Tree stand	4.16	0	3.17	0	4.07	1	6.3	1	2.09	0	1.77	0
Total		165.93	20	312.37	29	218.25	22	179.99	26	215.2	24	219.22	21
